# Supplementary material for: Systems biology analysis identifies TNFRSF9 as a functional marker of tumor-infiltrating regulatory T-cell enabling clinical outcome prediction in lung cancer
Source: Comput Struct Biotechnol J. 2021 Jan 21;19:860–8. doi: 10.1016/j.csbj.2021.01.025 (PMC7851794; doi:10.1016/j.csbj.2021.01.025)
Supplement: Supplementary data 2 [file mmc2.xlsx]

## Sheet: TableS1
Table S1. Expression-based 25 candidate marker genes of TI-Tregs in mouse lung cancer model
Ccr2
Ccr5
Ccr8
Ccrl2
Cd74
Cd83
Ctla4
Gem
Gpr55
Gpr65
Icam1
Icos
Itgae
Itgav
Klrg1
Ly6a
Ndrg1
Pdcd1
Rgs2
Rrad
S100a6
Snx18
Tigit
Tnfrsf9
Ubl3
	Validated in human lung cancer

## Sheet: TableS2
Table S2. Core TI-Treg signature genes (up-regulated)
Slc52a3
Sdc3
Ncmap
Metrnl
Samsn1
Tmbim1
Top2a
Ccr5
Icos
Anxa2
Irf7
Rab26
Pld3
Alcam
C1qtnf6
Csrnp1
Klrg1
Rgs2
Isg20
Ctss
Slc39a4
Tmem159
Trib1
Cenpm
H2-D1
Grb7
Slc11a1
Snx9
Nr4a1
Cxcr3
Rrm2
Odc1
Cenpp
Cebpb
Ifi44
Mreg
Nid2
Ell2
Lamc1
Ccnb2
Dgat1
Plac8
Wisp1
Parp12
Fam110a
Crmp1
Perp
Acsbg1
Lgals3
Tnfrsf1b
Cxcl10
Syngr2
Ier5l
Ube2l6
Prr13
Pglyrp1
Itgam
Tk1
Ubald2
Capg
Cysltr2
Spc24
Tap1
Il2rb
Lmnb1
Ly6a
Wls
Asns
Ly6i
Dkkl1
Slc15a3
Mxd1
Pdcd1
Rgs16
Bhlhe40
Gadd45b
Tdrd7
Gng12
Fgl2
Stx11
Il3ra
Lamp2
Zbp1
Frmd5
Sv2c
Trip13
Cd200r4
Rnf157
Tnfrsf18
Hpse
Vmp1
Prdx4
Il1rn
Cd274
Gbp6
Fam129b
Hcls1
Hip1
Nek2
Litaf
Ndnf
Ccrl2
Il12rb1
Agpat4
Arnt2
Optn
Mlkl
Dtl
E2f8
Itm2c
Tmem205
Ccr8
S100a4
S100a6
Runx2
2810417H13Rik
Car5b
Ogfrl1
Plek
Impa2
Prkar1a
Got1
Arl5a
Bspry
Il10
Trex1
Lrrc16a
Cdca3
Ehd4
Espl1
Icam1
Dusp5
H2-K1
Nfkbia
Jdp2
Rapsn
Map2k3
Irak1bp1
Rad51
Glrx
Ifi27l2a
Plxdc1
Lgals3bp
Osbpl3
Ermn
N4bp1
Birc5
Gda
Bst2
Gpr160
Chst2
Kif11

## Sheet: TableS3
Table S3. Core TI-Treg signature genes (down-regulated)
Sell
Tcf7
Il6ra
Dzip1
Tet1
Bach2
Btla
Mylip
Zfp354c
Card6
Sgk3
Slc25a23
Eef1a1
Treml2
Sh3bp5
Bcl9
Btbd11
1700025G04Rik
Bcl2
Evl
Rps15
St6gal1
Scg5
Zbtb18
Aldh6a1
Klrb1c
Fam101b
Tdrp
Rps9
Rps8
Rplp2
Cd22
Aff3
Xkrx
St8sia1
Atp1b1
Nedd4l
Nsg2
Mtss1
Pik3ip1
St8sia6

## Sheet: TableS4
Table S4. Context-associated centrality for 6 expression-marker genes
Name	CAC: -log10(FDR)
Tigit	81.4687
Tnfrsf9	81.0088
Icos	80.1241
Ccr8	79.975
Cd83	78.9479
Ccrl2	78.3913

## Sheet: TableS5
Table S5. Context-associated centrality for all network genes
CAC q-value	Gene name
1.07068e-84	Slc6a6(Surface)
1.07068e-84	Sema4b
1.07068e-84	Slc43a2
3.24021e-84	Rab4b(Surface)
3.24021e-84	Cenpa
3.25495e-84	Lats2
3.64145e-84	Sdcbp2
3.64145e-84	Mpdu1
3.64145e-84	Dhrs7
4.63932e-84	Bcl2a1b
4.63932e-84	Ankib1
5.13245e-84	Plekha2(Surface)
5.13245e-84	Stat3(TF)
5.83119e-84	Adora2a(Surface)
5.83119e-84	Grina
6.25726e-84	Acadl
6.75692e-84	Cd164(Surface)
9.02592e-84	Flnb
9.02592e-84	Padi2
9.52472e-84	Rnf149
1.08961e-83	Ube2e3
1.09359e-83	Slc16a3(Surface)
1.09359e-83	Pgrmc1
1.09359e-83	Stx12
1.29373e-83	Abr
1.46516e-83	Ppp1r15b
1.46516e-83	Slc25a51
1.77981e-83	Rnf11
2.40409e-83	Tfrc(Surface)
2.51785e-83	Rgs16
2.51785e-83	Apaf1
2.64216e-83	Crem
2.81133e-83	Snx2
2.83669e-83	Grb2
2.92244e-83	Impad1
3.05553e-83	Adam9
3.86482e-83	Adam19(Surface)
4.03173e-83	Prex1(Surface)
4.07486e-83	Fuca1
4.07486e-83	Gnptg
4.18621e-83	Chuk
4.18621e-83	Adap1
4.389e-83	Ifit2
5.14446e-83	Serpinb6a
5.14446e-83	Maml1(TF)
6.33252e-83	Pdcd1(Surface)
6.36557e-83	B9d2
7.84916e-83	Serinc1
7.84916e-83	Prkar1a(Surface)
7.84916e-83	Por
7.84916e-83	Irgm2
8.57576e-83	Jdp2(TF)
9.91928e-83	Tcp11l2
1.11533e-82	Phf11a
1.16402e-82	Lyn(Surface)
1.16402e-82	Srpr
1.16402e-82	Prdx6
1.18938e-82	St3gal4
1.28331e-82	Ciapin1
1.29503e-82	Usp38
1.29503e-82	Cd74(Surface)
1.42283e-82	Mmd
1.43561e-82	Camk2n1(Surface)
1.53971e-82	Ltb4r1
1.59273e-82	Snx5(Surface)
1.74234e-82	Irf2bp2
1.74234e-82	Havcr2(TF)
1.74234e-82	Ccr2(Surface)
1.74685e-82	Spin1
1.74685e-82	Gba
1.77984e-82	Btg1(TF)
1.77984e-82	Cysltr2(Surface)
1.7837e-82	Xpnpep1
1.7837e-82	Fosl2(TF)
1.7837e-82	Ssr3
1.7837e-82	Mt2
1.83061e-82	BC004004
1.98814e-82	Nr4a3(TF)
2.08151e-82	Ggta1
2.08151e-82	Ehd1(Surface)
2.16293e-82	Mt1
2.16293e-82	Nfkbid
2.25912e-82	Mapkapk2
2.25912e-82	Ramp3(Surface)
2.37928e-82	Tspyl1
2.51412e-82	Tnfaip3(TF)
2.66501e-82	Klf4(TF)
2.76744e-82	Stx11
2.76744e-82	Fem1c
2.94458e-82	Cdkn1a
3.08266e-82	Hopx(TF)
3.22178e-82	Tubb6
3.22178e-82	Pcgf5
3.22178e-82	Mid1ip1
3.29314e-82	Picalm
3.29314e-82	Cish
3.29314e-82	Slc39a4(Surface)
3.39883e-82	Map2k3
3.39883e-82	Bcl2l1
3.39883e-82	Ube2c
3.39883e-82	Junb(TF)
3.39883e-82	Tigit(Surface)
3.39883e-82	Slc3a2(Surface)
3.42293e-82	Nr3c1(TF)
3.4309e-82	Snx18(Surface)
3.4309e-82	Rora(TF)
3.62616e-82	Ncmap(Surface)
3.62616e-82	Ifit3
3.62616e-82	Phf11b
3.64849e-82	Rab43
3.926e-82	Fbxw11
3.95969e-82	Ndrg1(Surface)
3.95969e-82	Srgn
3.95969e-82	Sytl2(Surface)
3.99994e-82	Plk3
4.06135e-82	Ctla4(Surface)
4.33136e-82	Tm4sf1
4.33136e-82	Ifitm3(Surface)
4.33136e-82	Aplp2(Surface)
4.78391e-82	Ifrd1
4.78391e-82	Zc3hav1
4.78391e-82	Vim
4.78391e-82	Serpinb9
4.87013e-82	Bcl2a1d
4.8787e-82	Gna15
5.24696e-82	Gbp3
5.24696e-82	Gzmb
5.24696e-82	Col3a1
5.32089e-82	Xaf1
5.32089e-82	Ddx3x
5.49232e-82	Rrm1
5.59422e-82	Adam8
5.59422e-82	Antxr2(Surface)
5.59422e-82	D16Ertd472e
5.59422e-82	Ifit1
5.59422e-82	Sgk1(Surface)
5.59422e-82	Ets2(TF)
6.11477e-82	Lmna
6.11477e-82	Coq10b
6.11477e-82	Wsb1
6.11477e-82	Zc3h12a
6.11477e-82	Psen2
6.11477e-82	Col18a1
6.83175e-82	Rsad2
6.83175e-82	Csrp1
6.83175e-82	Spty2d1
6.84531e-82	Rrm2
7.38664e-82	Vamp3
7.38664e-82	Rap1b(Surface)
7.38664e-82	Grn
7.38664e-82	Arsb(Surface)
7.38664e-82	Rbpj(TF)
7.38664e-82	Entpd1
7.38664e-82	Gem(Surface)
7.61626e-82	Pim3
7.61626e-82	Dusp1
7.65134e-82	Trim30a
8.1067e-82	Anxa1(Surface)
8.1067e-82	Stk17b(Surface)
8.1067e-82	Uap1
9.12767e-82	9430020K01Rik
9.12767e-82	Smad7(TF)
9.29518e-82	Cers2
9.29518e-82	Tpp2
9.42542e-82	Vps37b
9.61591e-82	Oas1a
9.70124e-82	Nudt4
9.79877e-82	Aebp2(TF)
9.79877e-82	Elk3(TF)
9.79877e-82	Furin(Surface)
9.79877e-82	Impa2
9.79877e-82	Tnfrsf9(Surface)
1.01156e-81	Nr4a2(TF)
1.08509e-81	Sqstm1
1.08509e-81	Arl5a
1.08509e-81	Rab5a(Surface)
1.08509e-81	Hilpda
1.20233e-81	Ctla2a
1.20233e-81	AA467197
1.20233e-81	Rab11fip1
1.20233e-81	Vgll4
1.20233e-81	Dazap2(TF)
1.25257e-81	Tex30
1.25257e-81	Fosb(TF)
1.25692e-81	Mapk6
1.31887e-81	Slc25a19
1.31887e-81	Skil(TF)
1.31887e-81	Nfkbiz(TF)
1.31887e-81	Anxa4
1.39155e-81	Slc38a2(Surface)
1.39155e-81	Frmd4b
1.44106e-81	Myo1f
1.44106e-81	Sik1
1.44106e-81	Acot9
1.44106e-81	Rrad(Surface)
1.44106e-81	Rgs1(Surface)
1.44106e-81	Gprc5a(Surface)
1.51866e-81	Serp1
1.51866e-81	Sdc3
1.51866e-81	Flot1(Surface)
1.56921e-81	Skap2
1.56921e-81	Kctd12(Surface)
1.56921e-81	Gpr55(Surface)
1.56921e-81	Egln3
1.56921e-81	Rab21
1.56921e-81	Cd86(Surface)
1.66389e-81	Thbs1
1.66389e-81	Errfi1(Surface)
1.66389e-81	Ccl2
1.75245e-81	Ubl3(Surface)
1.8895e-81	Atp6ap2
1.97589e-81	Gna13
2.01183e-81	Rdh11
2.10571e-81	Rheb
2.10571e-81	Parp12
2.11564e-81	Slc25a24
2.18671e-81	Mapkapk3
2.18671e-81	Traf4(Surface)
2.25106e-81	Cd69(Surface)
2.32856e-81	Rel(TF)
2.32856e-81	Actr1b
2.32856e-81	Tor1aip2
2.33785e-81	Lrrc59
2.33785e-81	Plekhb2
2.36852e-81	Cebpb(TF)
2.36852e-81	Cpd(Surface)
2.36852e-81	Itgav(Surface)
2.36852e-81	Id2(TF)
2.36852e-81	Chp1(Surface)
2.56404e-81	Fam49b
2.56404e-81	Irf4(TF)
2.56404e-81	Hist1h1c(TF)
2.56404e-81	Trim30d
2.56404e-81	Oas3
2.61446e-81	Gpr132(Surface)
2.61446e-81	Smox
2.83013e-81	Dennd5a
2.83013e-81	Tob2
2.83992e-81	Oasl2
2.83992e-81	Rtp4
2.83992e-81	Ccl5
2.83992e-81	Fos(TF)
2.8761e-81	Serpinb6b
2.8761e-81	Ttc39c
3.21759e-81	Abhd12
3.23082e-81	Tgoln1(Surface)
3.23082e-81	Rab18(Surface)
3.53607e-81	Isg20
3.61468e-81	Tpm4
3.61468e-81	Slbp
3.61468e-81	N4bp1
3.92849e-81	Kdelr2
3.9538e-81	Lgals3(Surface)
3.99837e-81	Dgat2
3.99837e-81	Dusp14
3.99837e-81	Ccr7(Surface)
3.99837e-81	Nfkbie
3.99837e-81	Rhob(Surface)
4.38771e-81	Tollip
4.38771e-81	Rapsn(Surface)
4.4218e-81	Fam129a
4.4218e-81	Tmbim1
4.4218e-81	Il1rl1(Surface)
4.4218e-81	H1f0(TF)
4.4218e-81	Racgap1(Surface)
4.4218e-81	Txnrd1
4.4218e-81	Cpe
4.81766e-81	Eed(TF)
4.81766e-81	Eif2d
4.81766e-81	Dusp5
4.91455e-81	Chsy1
4.96657e-81	Ptgs2
5.39223e-81	M6pr
5.39223e-81	Isy1
5.39223e-81	Cmtm7
5.57915e-81	Prdm1(TF)
5.57915e-81	Ctsw
6.07955e-81	Cmpk1
6.138e-81	Sdc4
6.138e-81	Gpr65(Surface)
6.29031e-81	Ereg(Surface)
6.80548e-81	Dusp4
6.80548e-81	Aqp1(Surface)
6.87243e-81	Src(Surface)
6.93576e-81	Pglyrp1
6.99389e-81	Mxi1(TF)
6.99389e-81	Gbp6
6.99389e-81	Cd80(Surface)
6.99389e-81	Chil3
7.51459e-81	Cxcr6(Surface)
7.51459e-81	Ier2
7.51459e-81	Icos(Surface)
7.88671e-81	Tgif1(TF)
8.08656e-81	Ifih1
8.4441e-81	Apol9b
8.4441e-81	Ccr5(Surface)
8.8933e-81	Rab8b(Surface)
9.48657e-81	Cxcr4(Surface)
9.48657e-81	Atg7
9.48657e-81	Phlda1
9.48657e-81	Mfge8(Surface)
9.99486e-81	Bag1
1.05921e-80	Ccr8(Surface)
1.05921e-80	Eif4e3
1.05921e-80	Hccs
1.05921e-80	Snx9(Surface)
1.11504e-80	Pim1(Surface)
1.11609e-80	Nr4a1(TF)
1.11609e-80	Traf1
1.18643e-80	Lmnb1
1.18643e-80	Got1
1.25462e-80	Slc2a1(Surface)
1.25462e-80	Pkm
1.25462e-80	Ube2l6
1.31652e-80	Fbxo33
1.31652e-80	Mdfic
1.31652e-80	Rap2a
1.31652e-80	Ninj1
1.31652e-80	Trafd1
1.37055e-80	Ier5l
1.39294e-80	Emd
1.39294e-80	Ly6a(Surface)
1.39294e-80	Tbc1d9b
1.466e-80	Nfil3(TF)
1.466e-80	Bhlhe40(TF)
1.466e-80	Syngr2
1.57105e-80	Irs2
1.79548e-80	Bgn
1.79548e-80	Hexim1(TF)
1.86867e-80	Ell2(TF)
1.86867e-80	Csrnp1
1.91427e-80	Dhrs1
2.03202e-80	Mgp
2.08125e-80	Lamp2(Surface)
2.08125e-80	Ctla2b
2.08125e-80	Fam126a(Surface)
2.08125e-80	Tnfrsf1b
2.08125e-80	Cytip
2.25325e-80	Tmem123
2.33207e-80	Pcyt1a
2.33207e-80	Dhx58
2.33207e-80	Tor1aip1
2.33207e-80	Carhsp1
2.53336e-80	Ubc
2.62071e-80	Rell1
2.62071e-80	Arf4
2.62071e-80	Fgl2
2.8565e-80	Nfkb2(TF)
2.91053e-80	S100a4
2.9449e-80	Itgae(Surface)
2.9449e-80	Rnf138
3.15047e-80	Vmp1(Surface)
3.20242e-80	Emc7
3.20242e-80	Atp6v1e1
3.27483e-80	Map3k8
3.65482e-80	Tmem30a(Surface)
3.71786e-80	Ube2j1
3.71786e-80	Il10
3.71786e-80	Pqlc3
4.08178e-80	Laptm4b
4.08178e-80	Ogfr
4.16948e-80	Agpat4
4.16948e-80	Pmaip1
4.16948e-80	Zdhhc23
4.16948e-80	Gpr171(Surface)
4.58899e-80	Fbxl3
5.20035e-80	Cmpk2
5.20035e-80	Trex1
5.28546e-80	Csrp2(TF)
5.28546e-80	Ehd4(Surface)
5.35077e-80	Myadm
5.35077e-80	Ank
5.93674e-80	Lamc1
5.93674e-80	Acsbg1
6.62254e-80	Aim1
6.70325e-80	Trf
6.84525e-80	Usp25
6.84525e-80	Rab22a(Surface)
6.84525e-80	Mbd2(TF)
6.84525e-80	Rab28(Surface)
7.50794e-80	Metrnl
7.78177e-80	Ostf1
8.40789e-80	Inf2
8.4529e-80	C1qtnf6
8.82182e-80	Zbp1
9.54026e-80	Rnf19b
9.89406e-80	Thbs2
1.03945e-79	Wdr45b
1.07106e-79	Cxcl10
1.07106e-79	Itgb3(Surface)
1.12257e-79	Timp1
1.12747e-79	Tff1
1.12747e-79	Cd83(Surface)
1.17783e-79	Kif5b
1.20196e-79	Lgals3bp
1.27029e-79	Klf10(TF)
1.44395e-79	Vopp1
1.44395e-79	Trim25(TF)
1.44395e-79	Isg15
1.44395e-79	Mxd1(TF)
1.53112e-79	Isca1
1.6384e-79	Odc1
1.6384e-79	Jund(TF)
1.72956e-79	Gadd45b
1.85285e-79	Ggh
1.85285e-79	Trp53i11
2.12751e-79	Mrpl54
2.21372e-79	Litaf
2.38769e-79	Tiparp
2.38769e-79	B4galt5
2.4404e-79	Mapre2
2.70973e-79	Sla
2.74711e-79	2510039O18Rik
2.81353e-79	Sept2(Surface)
2.99854e-79	Cmc1
3.12083e-79	Prdx4
3.61053e-79	Sv2c
4.06161e-79	Emp1
4.06161e-79	Ccrl2(Surface)
4.06161e-79	Fam110a
4.06161e-79	Crmp1
4.34623e-79	Wls(Surface)
6.458e-79	Ebi3
6.56777e-79	Top2a
6.68122e-79	Il3ra(Surface)
6.8108e-79	Dstn
7.54532e-79	Rgs2(Surface)
7.72736e-79	Per1(TF)
7.72736e-79	Clic4(Surface)
7.80041e-79	Ccz1
8.48023e-79	Klrg1(Surface)
8.57066e-79	Ccnb2
8.63242e-79	Eml2
9.53002e-79	Irf7(TF)
9.53002e-79	Slc15a3
9.9194e-79	Plin2
1.07577e-78	Nfkbia(TF)
1.11066e-78	Cast
1.12489e-78	Rtn4
1.21139e-78	S100a6(Surface)
1.45905e-78	Icam1(Surface)
1.52961e-78	Cerk
1.75168e-78	Dgat1
2.01213e-78	Zfp622
2.14981e-78	Cd44(Surface)
2.14981e-78	Gbp7
2.52322e-78	Glrx
2.77311e-78	Nrip1(TF)
2.79694e-78	Il12rb1(Surface)
3.19279e-78	Il4ra
3.57876e-78	Plac8
4.15781e-78	Klf6(TF)
5.95647e-78	Ahnak
1.47802e-77	Fam107b
1.76477e-77	Golph3(Surface)
2.02708e-77	Dctn4
2.59709e-77	Axl(Surface)
2.62342e-77	4833439L19Rik
2.62342e-77	Ghitm
5.12018e-77	Sirt2(TF)
6.6714e-77	Cxcr3(Surface)
8.68502e-77	Pnrc1
1.4245e-76	Afg3l2
1.43012e-76	Orai1(Surface)
1.43012e-76	Bcl2l11
1.43012e-76	Iqgap1(Surface)
1.63423e-76	Irf8(TF)
1.66058e-76	Hdlbp
1.70252e-76	Eif1
1.88602e-76	Pla2g16
3.16704e-76	Rnf125
3.16704e-76	P2ry10(Surface)
3.16704e-76	Atf3(TF)
3.34228e-76	Zfand6
4.71386e-76	H2afz
7.65145e-76	Chic2
8.75244e-76	Irak2
9.86776e-76	Parp9
1.07407e-75	Med30(TF)
1.18238e-75	Cst3
1.2931e-75	Runx2(TF)
1.30281e-75	Wbp5
1.34197e-75	Nkg7(Surface)
1.70124e-75	Lsm8
2.25909e-75	Ppm1d
2.56977e-75	Txn1
4.32012e-75	Samsn1
5.30095e-75	Trpv2(Surface)
8.3961e-75	Stk24
9.2509e-75	Ctsz
1.04305e-74	Rtn3
1.08731e-74	Usp18
1.3629e-74	Anxa11
1.53315e-74	Cmtr1
1.55423e-74	Atf4(TF)
1.55792e-74	Mvp
1.70511e-74	Mzt1
1.76847e-74	Nt5c3
1.81525e-74	Anxa2
1.97343e-74	Tpst2
2.0132e-74	Galnt1
3.46133e-74	Cd274(Surface)
3.46133e-74	Mex3c
4.75328e-74	Nptn(Surface)
4.94903e-74	Adipor1(Surface)
5.07933e-74	Rgcc
7.62006e-74	Tmpo
8.47875e-74	Trib1
9.62297e-74	Hcls1(TF)
1.39763e-73	Osbpl3(Surface)
1.42371e-73	Gsn
1.44432e-73	Fam46a
1.44432e-73	Spp1
1.44432e-73	Cox8a
1.64381e-73	Ctnna1(Surface)
2.13201e-73	Degs1
2.36463e-73	Amz2
2.42023e-73	Ppp2cb
2.44255e-73	Lmf2
2.65516e-73	Phyh
2.79378e-73	Npm3
4.12315e-73	Abhd17b
4.59203e-73	Atp2a2
4.81611e-73	Aup1
5.50204e-73	Cd53(Surface)
5.50204e-73	Emc3
5.90963e-73	Neurl3
6.28422e-73	Rnf157
7.67452e-73	Cyr61
9.95761e-73	Ppp1r15a
9.95761e-73	Ctsl
1.16454e-72	Becn1
1.24047e-72	Clp1
1.28843e-72	Areg
2.81824e-72	Cln5
3.14238e-72	Ccdc117
3.1975e-72	Ifi27l2a
3.56838e-72	Ier3
3.71761e-72	Cdv3
4.29716e-72	Crip1
4.63237e-72	Crabp1
6.0304e-72	Vcpkmt
6.87175e-72	Sparc
1.09668e-71	Btg2(TF)
1.09668e-71	Scgb1a1
1.15816e-71	Rbms1
1.16829e-71	Retnla
1.22962e-71	Irgm1(Surface)
1.25156e-71	Tap1
1.4219e-71	Tmem184b
1.43319e-71	Capza2
2.48957e-71	Sema4d(Surface)
3.16429e-71	Leprot
3.24292e-71	Srsf5
3.60281e-71	Dusp10
3.7349e-71	Sytl1(Surface)
4.75478e-71	Socs2
4.75478e-71	Xbp1(TF)
4.91576e-71	Mtch2
5.32026e-71	Myo1g(Surface)
7.89301e-71	Tmed5
8.99256e-71	Faim
1.16141e-70	D17Wsu92e
1.43429e-70	Gpcpd1
1.89773e-70	Samhd1
2.13887e-70	Sh2d2a(Surface)
2.22752e-70	Dkkl1
2.48811e-70	Surf4
3.16798e-70	Iigp1
4.4018e-70	Cdkn2c
5.39334e-70	Mfsd10
5.62278e-70	Cr1l(Surface)
6.50864e-70	Sypl
7.35523e-70	Ypel5
1.15425e-69	Soat1
1.34068e-69	Kpna1
1.62123e-69	Ctsb
2.24961e-69	Birc3
2.45024e-69	Dennd4a(TF)
2.4766e-69	Capg
3.18796e-69	Cd47(Surface)
3.26021e-69	Tagln2
3.91507e-69	Rwdd1
4.13675e-69	Nampt
6.22233e-69	Ncf4
6.40689e-69	Cd6(Surface)
7.96302e-69	Ndel1
9.06481e-69	Tm2d2
1.3399e-68	Mfsd1
1.49454e-68	Pml(TF)
1.80067e-68	Bmyc
2.24244e-68	Pmepa1
2.54802e-68	Anxa5(Surface)
2.82247e-68	Cry1(TF)
2.88972e-68	Setdb2
3.27101e-68	Gsdmd
4.84252e-68	Stk11
5.31979e-68	Tnfrsf4(Surface)
5.42488e-68	Arpc1a
8.92567e-68	Zdhhc2(TF)
9.47226e-68	Endod1
1.16637e-67	Yrdc
1.27777e-67	Sdcbp(Surface)
1.32217e-67	Lgals1
1.32217e-67	Ulk1
1.59851e-67	Tspan13
1.60539e-67	Arf1(Surface)
1.64963e-67	Igtp
1.90772e-67	Crlf2(Surface)
1.93293e-67	H2-D1(Surface)
1.93293e-67	Nab1(TF)
3.10005e-67	H3f3b
3.54721e-67	Dbf4
4.02662e-67	Ptbp1
6.10406e-67	Runx3(TF)
7.18749e-67	Znrf1
1.01127e-66	Pde4b
1.02659e-66	Rap2c
1.37852e-66	Spata6
1.78679e-66	Ubxn2a
2.6756e-66	Uhrf2
3.3147e-66	Yipf4
3.81072e-66	Sh3bgrl
3.95977e-66	Rhoc(Surface)
5.78153e-66	Zdhhc20
6.00947e-66	Lysmd3
8.7524e-66	Mknk2
8.98528e-66	Il18r1
1.17871e-65	Bst2(Surface)
1.44901e-65	Gpr108
1.64651e-65	Tpm1
1.75128e-65	Zfp52
1.99735e-65	Lyz2
2.74282e-65	Elf1(TF)
2.77151e-65	Hspa5
5.00977e-65	Fn1
5.44061e-65	Pex16
5.69333e-65	Morf4l2
5.84095e-65	1810037I17Rik
1.14187e-64	Rab11a(Surface)
1.23755e-64	Fth1
1.68928e-64	Snx20(Surface)
1.74717e-64	Cers4
2.00982e-64	Tmem50a
2.34243e-64	Uhrf1bp1l
8.12353e-64	Samd4b
1.09793e-63	Hmgcr
2.79026e-63	Gtf2b(TF)
5.5559e-63	Asah1
7.91203e-63	Plp2
1.2114e-62	Tm9sf1
1.35018e-62	Tatdn2
4.27909e-62	Slc25a4
8.03335e-62	Clic1(Surface)
1.45549e-61	Unc119
1.69103e-61	Adipor2(Surface)
3.79496e-61	Tmem64
5.33109e-60	Gramd3
1.55148e-59	Cnbp(TF)
2.71331e-59	Ppp1r16b(Surface)
7.11715e-59	Map1lc3b
9.90825e-59	Lime1(Surface)
2.03661e-58	Glul
3.82472e-58	Tmem167b
5.8208e-58	Htatip2(TF)
6.8923e-58	Tmbim4
9.34057e-58	Nus1
1.0466e-57	Manbal
1.42626e-57	Kctd17
1.74726e-57	Zfp36(TF)
2.30902e-57	Eif1a
3.89667e-57	Gnas(Surface)
7.93608e-57	Slc35b1
9.67952e-57	Mafk(TF)
1.02508e-56	Ppme1
3.04145e-56	Rassf3
8.47903e-56	H2-M3(Surface)
1.29095e-55	D8Ertd738e
1.79689e-55	Map2k1
2.30842e-55	Lxn
2.51353e-55	Mtpn
4.77905e-55	Qsox1
5.98539e-55	Rab6a
7.43989e-55	Sod1
3.55597e-54	Prpf18
5.22063e-54	Gatad1(TF)
2.55677e-53	Vrk1
2.74487e-53	Bcl10
3.45008e-53	Eva1b
5.51954e-53	Chmp4b
1.80034e-52	Tmem179b
8.13048e-52	Elovl5
8.86027e-52	Cenpb(TF)
1.12289e-51	Panx1(Surface)
4.50163e-51	Grem1
1.4022e-50	Rfk
1.60576e-50	Cox17
8.85076e-50	Nudcd3
3.52007e-49	H2-T23
5.19237e-49	Laptm4a(Surface)
1.2735e-48	Dnajb9
9.61364e-48	Ehmt2(TF)
6.213e-47	Gm2a
2.75864e-46	Pttg1ip(Surface)
3.16878e-46	Pttg1(TF)
3.19204e-46	Psmb7
8.55004e-46	Ddx5(TF)
1.42698e-45	Gng2(Surface)
1.87956e-45	Ugp2
2.11644e-45	Plekho2
1.1946e-44	Sgms1
1.63889e-44	Ppib
4.04693e-44	Ndfip1
9.34144e-44	Maf(TF)
3.56638e-43	Atp6v1a
1.00129e-42	Gnb2
6.1632e-42	Ralgds
6.35433e-42	Tmem120a
2.94541e-41	Ugdh
3.59929e-41	Kdm6b
4.45958e-41	Gtpbp2
1.4858e-40	Ctss
1.4858e-40	Zdhhc5(Surface)
1.37237e-39	1810011O10Rik
2.11887e-39	Calu
6.91913e-39	Il2ra(Surface)
9.85122e-39	Atp6v0d1
1.52552e-38	Sptlc2
3.54116e-38	Nabp1
7.76951e-38	Zfp36l1(TF)
9.70631e-38	Ppil1
3.04722e-37	Kxd1
6.22183e-37	Stard3nl
9.48369e-37	Tmx3
1.29988e-36	Arid5a
2.21859e-36	Cript
4.85211e-36	Hip1r
5.22634e-36	Psme4
3.63355e-35	Cwc25
4.96161e-35	Tmed7
5.08814e-35	Gtf2h5
1.35351e-34	Ntan1
1.51968e-34	Npc2
2.27701e-34	Ifitm2(Surface)
6.01728e-34	Zbtb25(TF)
6.57821e-34	Asl
1.0715e-33	Cyth2(Surface)
4.74512e-33	Il2rb(Surface)
8.83994e-33	Pofut2
1.1233e-32	Wnk1
1.2279e-32	Pdcd6
2.2716e-32	Reep5
6.91041e-32	Itk
2.68256e-31	Ifi35
4.76455e-31	Cstb
5.25359e-31	Zcchc2
5.33786e-31	Ndfip2
5.89172e-31	Nucb1
6.24219e-31	Sar1a
8.92153e-31	Inpp5d(Surface)
5.27875e-30	Fut8
6.78369e-30	Akr1a1
1.10466e-29	Sugt1
1.42222e-29	Chmp1b
6.44342e-29	F2r(Surface)
9.86223e-29	Gabpb1(TF)
1.08169e-27	Cd28(Surface)
3.87325e-27	Akap13
5.71209e-27	Fam132a
3.63758e-26	Ccl6
2.59248e-25	Slc4a7(Surface)
2.96108e-25	Gata3(TF)
3.90098e-25	Cybb(Surface)
4.09875e-25	Tmed3
5.74242e-25	Dcun1d5
1.28251e-24	Dym
1.41413e-24	Tmem160
7.19511e-24	Cmip
1.44968e-23	Dhrs3
1.83136e-23	Sh3glb1
1.83136e-23	Syap1
4.66589e-23	Ipo7
5.39439e-23	S100a10
1.24542e-22	Polr1d
1.81586e-22	Flt3l
2.21221e-21	Snf8
2.61305e-21	Trp53inp1
5.43095e-21	Rbl2(TF)
7.01861e-21	Arrdc1
1.0774e-20	Alg5
1.08093e-20	Prkcd(Surface)
1.66956e-20	Gde1(Surface)
2.3148e-20	Tnfrsf18(Surface)
2.73144e-20	Mif4gd
1.28388e-19	Ranbp9
1.36413e-19	Ctsa
1.40065e-19	Nol10
1.68816e-19	Serinc5(Surface)
2.99607e-19	Bin3
3.40857e-19	Klc1
6.07558e-19	Kdm2b
6.10868e-19	Tmem234
1.30508e-18	Edem1
1.32986e-18	Serinc3(Surface)
1.36729e-18	Cpm(Surface)
2.66614e-18	Cmas
8.4906e-18	Srd5a3
8.9993e-18	Slc35b2
1.74489e-17	Aftph
3.3439e-17	Sat1
5.56876e-17	Rnf10
8.15429e-17	Nmd3
1.02481e-16	Itm2c(Surface)
1.17263e-16	Crbn
1.46156e-16	Pde4d(Surface)
1.46156e-16	Txndc11
2.73305e-16	H2-Q4
6.11291e-16	Helz2
1.07747e-15	Sec61a1
3.39436e-15	Prr13
3.45183e-15	Naa20
4.92478e-15	Acsl4
5.72652e-15	Prkx
3.0326e-14	Aff4(TF)
7.79923e-14	Ttc39b
1.27385e-13	Rhog(Surface)
1.67108e-13	Aldoa
2.18702e-13	Mphosph6
4.50226e-13	S100a11
1.03891e-12	Ubl5
1.45024e-12	Tmem256
1.96182e-12	Gsr(Surface)
3.43331e-12	Gsto1
4.545e-12	1110012L19Rik
6.03224e-12	Mdh1
1.01971e-11	Hat1
1.54767e-11	Pnpla2(Surface)
2.62111e-11	Lin7c(Surface)
3.7446e-11	Irf5(TF)
7.065e-11	Coro7
8.92832e-11	Hscb
9.76874e-11	Sec23b
1.16533e-10	H13
1.65369e-10	Casp3
1.72047e-10	Necap2(Surface)
1.82565e-10	Pld3
1.86165e-10	Capns1(Surface)
1.93451e-10	Gabarapl1
2.23121e-10	Med10
2.56714e-10	Glud1
3.105e-10	Sdf4
4.15995e-10	Txndc17
7.50189e-10	Phf11c
8.40346e-10	Akirin2
2.76937e-09	Atp2b4(Surface)
3.73831e-09	Spryd3
4.21147e-09	Fundc2
5.27412e-09	Ube2a
8.52336e-09	Cd2(Surface)
1.69505e-08	Tram1
1.83491e-08	Mrpl33
2.04746e-08	Smim7
2.43416e-08	Hint3
3.02301e-08	Atl3
8.92889e-08	Erlec1
1.02797e-07	Slc39a1(Surface)
1.2764e-07	Scyl2
1.42556e-07	Nup98
1.62073e-07	Ssbp4(TF)
2.34791e-07	Bcl3(TF)
2.94662e-07	Birc2
3.0282e-07	Rilpl2
4.02201e-07	Smpd1
4.79074e-07	Actg1
4.79074e-07	Slc25a3
4.98622e-07	Znfx1(TF)
5.42116e-07	Rnf4(TF)
5.42116e-07	Emb(Surface)
8.25642e-07	Igflr1(Surface)
8.75787e-07	Gm8369
1.11367e-06	Zcchc9
1.1218e-06	Trappc3
1.12634e-06	Sys1
1.38036e-06	Matk
1.4844e-06	Ppp2ca
1.66442e-06	Tcf25
2.16464e-06	Pkp3
3.43332e-06	Mnt(TF)
3.8855e-06	Acads
4.08259e-06	Arl6ip1
4.1045e-06	Gbp5
6.65381e-06	Slain1
7.59766e-06	Arntl(TF)
8.00294e-06	Rab19(Surface)
8.78957e-06	Sbno2
1.05413e-05	Clta
1.33199e-05	Mrpl9
2.58807e-05	Ankrd13c
3.76057e-05	Tbc1d15
5.20786e-05	Ifngr1(Surface)
6.07583e-05	Tap2
7.98654e-05	Rab27a
9.11648e-05	Uqcrfs1
9.84455e-05	Mvb12a
0.000110253	Ppp2r2d
0.000116669	Pja1
0.000117664	Mier1
0.000128362	Cnppd1
0.000157097	Rraga
0.000170168	Itgb7
0.000215552	Ubash3b
0.000223202	Tmem115
0.000241471	Cops2(TF)
0.000243311	Selplg(Surface)
0.000253921	Yipf1
0.000327817	Coro2a
0.000370866	Sh2b1
0.000396608	Uba7
0.000416089	Mrpl46
0.00045246	Arl2bp
0.000593468	Ascc1(TF)
0.000689029	Jak2
0.000711199	Nploc4
0.00084192	Ppp1r12c
0.00088586	Cd200r1(Surface)
0.000916879	Slamf1(Surface)
0.000989597	Insig1
0.0010523	Fabp5
0.00106925	Snrpb2
0.00106925	Marcksl1(Surface)
0.00114729	Cyb5r4
0.00134831	Tmem251
0.00134831	Cetn2
0.00140027	Cpne1(Surface)
0.00168567	Strap
0.00181721	Tnfsf10
0.00188251	Zfp524(TF)
0.0020136	Ctsd
0.00215343	Manf
0.00269732	Pigu
0.00300387	Ddx24
0.00345793	Atg101
0.00386444	Sec11c
0.00400515	Tipin
0.00569596	Tmem192
0.00582193	Akt1(Surface)
0.00656946	Hmces
0.00737989	1700017B05Rik
0.00737989	Col4a3bp
0.00786686	Zmiz1
0.0092335	Relb(TF)
0.0092335	Lpcat1
0.010033	Arl8a
0.0101254	Wbscr22
0.0109436	Ube2b(Surface)
0.0117956	Ufc1
0.0117956	Sertad1(TF)
0.0121304	Rnf166
0.0126137	Stip1
0.0126137	Tmem258
0.0126933	Ubqln4
0.0129174	Elavl1
0.0134549	Rps3
0.0138891	Dync1li1
0.0139057	Ngdn
0.0139386	Psmd3
0.014191	Kpnb1
0.0142817	Ldha
0.0149759	Rbm3
0.0157132	Pbxip1(TF)
0.0161896	Sp100
0.0161896	Smco4
0.0162317	Ssrp1(TF)
0.0169207	Rbm15b
0.0177395	Rbm33
0.0183713	Pptc7
0.0187399	Cd3e(Surface)
0.0188743	Pwp1(TF)
0.0189003	Txndc12
0.0193534	Jun(TF)
0.0198619	Msh2
0.019907	Tnfrsf13b(Surface)
0.0209437	0610010K14Rik
0.0212534	Hivep2(TF)
0.0212534	Sec31a
0.0214492	Poglut1
0.0216464	Skiv2l2
0.0220674	Wdr74
0.0222466	Nop2
0.0222466	H2-Ke6
0.022427	Ddx39b
0.022427	Nifk
0.0226313	Rad9a
0.0228371	Lage3
0.0230444	Ino80e
0.0232298	Chst10
0.0232298	Rgs14(TF)
0.0234399	Ormdl1
0.0238647	Ppp1r8
0.0238647	Papola(TF)
0.0242351	Tmub1(Surface)
0.0242955	Nolc1
0.0244888	Dnajc3
0.0244888	Foxp4(TF)
0.0245899	Rpl13a
0.0249285	Rnf181
0.0251507	Scml4
0.0251987	Nosip
0.0253493	Traf3ip3
0.0257249	Rpl41
0.0258011	Klf3(TF)
0.0260038	Pes1
0.0260038	Tusc2
0.0262965	Tnip1
0.026724	B4galnt1
0.0268583	Isyna1
0.0269322	Ccm2
0.0272572	Klk8
0.0276456	Rarg(TF)
0.0276456	Srrt(TF)
0.0278594	Irf3(TF)
0.0278594	Eps15(Surface)
0.0279759	Armc10
0.0280471	Ccdc71
0.0280471	Rab6b
0.0282909	Il16
0.0285363	Agpat3
0.0287834	Hdgfrp2(TF)
0.028825	Nudt16l1
0.0289759	Dock8
0.0289759	Caprin1
0.029153	Ppid
0.0294158	Ephx1
0.0296364	Fermt3
0.0296517	Rrp36
0.0299285	Trap1
0.0299285	Pik3cd
0.0301133	Kctd20
0.0301133	Snrk
0.0301133	Slc12a7(Surface)
0.0301133	Trappc5
0.0311682	Psmg1
0.0311682	Abce1
0.0311682	Rnf167
0.0320393	Cs
0.032049	Pcbd2(TF)
0.0331845	Fam169b
0.0338773	Nop10
0.0338773	Sdha
0.0340064	Parvg(Surface)
0.0350072	Pknox1(TF)
0.0355616	Tmem173(Surface)
0.0358873	Rac2
0.0364264	Eef1d
0.0366617	Tcf3(TF)
0.036678	Slc28a2
0.0366793	Ddx41
0.0369572	Trp53(TF)
0.0370889	Ctnnbl1(TF)
0.0379969	Hspb11
0.0380261	Itfg1
0.0390123	Mrpl43
0.0393281	Sfn
0.0395961	Tagap
0.0410814	Trim59
0.0411712	Parp10
0.0419623	1810030O07Rik
0.0424669	Tmem248
0.0424669	Hmg20a(TF)
0.0430212	Sptan1
0.0431242	Eif4a1
0.0431327	Srsf6
0.0434888	Exosc7
0.0442489	Grap2
0.044384	Ms4a6b
0.0444885	Ilkap
0.0446784	Mrpl18
0.0456733	Rpl19
0.0456733	Actn1(Surface)
0.0465879	Dcps
0.046861	Paip2b
0.0469676	Kctd10
0.0476	Ly9(Surface)
0.0476052	Eif3k
0.0476093	Tex261
0.0482875	Unc13d
0.0488328	Nhp2
0.0490596	Psmd12
0.0490596	Foxp1(TF)
0.0496053	Abcg1(Surface)
0.0500201	Fam105a
0.0506913	Tcf7(TF)
0.0515461	Tor4a
0.0519539	Nrn1(Surface)
0.0529982	Ncbp2
0.0533133	Vps53
0.0535305	Atp6v0a2(Surface)
0.0557869	Mapk11
0.056423	Rassf2
0.0570044	Rgs19
0.057128	Ak3
0.0572834	Npm1
0.0581884	Atf6b
0.0582043	Cdca4
0.058336	Cct4
0.058336	Rps11
0.0595627	Rpl7
0.0595627	Utp6
0.0607548	Hexa
0.0608512	Plcb2
0.0618482	Psmd4
0.0624624	Rnaseh2c
0.0624624	Dtd1
0.0624624	Smu1
0.0626171	Bin2(Surface)
0.0629872	Suds3
0.0629872	Exosc5
0.0630186	Smc6
0.0636746	Fopnl
0.0648121	Tada3
0.0648121	Mrpl22
0.0648121	Rala(Surface)
0.0654011	Rasal3
0.0654878	Rps2
0.0659951	Map4
0.0661916	Hspd1
0.0661916	Tomm70a
0.066706	Dock11
0.0674362	Cdipt(Surface)
0.0674609	Cat
0.0680569	Cacybp
0.0697561	Rasgrp2(Surface)
0.0699156	Fam162a
0.0701308	Slmo2
0.0702969	Lamtor2
0.0708198	Rpsa(Surface)
0.0708648	Cpsf3
0.0710027	Ldlrap1
0.0714128	Sars
0.0716983	Ube2l3
0.0719065	Susd3(Surface)
0.0722432	Sfxn3
0.0722432	Rps6ka1
0.0726785	Cdk2ap2
0.0738883	Ndufs2
0.0738883	Parp2
0.0738883	Mrpl12
0.0738883	Cd247
0.0738883	Rgs10
0.0743918	Aamp
0.0743918	Phb2(TF)
0.0743918	Peli1
0.0743918	Mcm6(TF)
0.074559	Ddx10
0.074559	Rin3
0.074559	Pa2g4(TF)
0.0750424	Taf15(TF)
0.0756174	Pitpnm2
0.0756174	Nol7
0.0761614	Prpf31
0.0761614	Arhgap1
0.0761614	Def6(Surface)
0.0761614	Ak2
0.0761614	St13
0.0769663	Rcc2
0.0770594	Gtf2i(TF)
0.0772075	Mrpl21
0.0772075	Mrps17
0.0779197	Tnf(Surface)
0.0780092	Plekhg2
0.0780092	Arpc5l
0.0785024	Cd3g
0.0785207	Ddx23
0.0791052	Clip1
0.0797443	Arhgap4
0.0797443	Sesn1
0.0797443	Tmem261
0.080137	Cdkn2aipnl
0.0802759	Acot13
0.0826853	Rbm38
0.0826853	Prkaca(Surface)
0.0834294	Cct8
0.0837922	Tpcn1
0.0838445	Ugcg
0.0845483	Med24
0.0845483	Fam53a
0.0847985	Mark2(Surface)
0.0847985	Pecam1(Surface)
0.0855749	Arf3
0.0856923	Sipa1
0.0858936	Mapre1
0.0859846	Cxxc1(TF)
0.0869838	Rpl32
0.0879074	D10Wsu102e
0.0883503	Ccdc69
0.0883818	Smc4
0.088619	Rtcb
0.0887678	Ssu72
0.0887818	Tinf2
0.0888352	Dctn1
0.0898898	Acat1
0.0901991	Plrg1(TF)
0.0907033	Chd4(TF)
0.0917196	Tecr
0.0927101	Fgd3
0.0927131	Tcp1
0.0932833	Rmnd5a
0.0932833	Cd7
0.093512	Ucp2
0.093512	Rpl18a
0.093512	Plekhj1
0.093512	Mtx1
0.0939616	Gsta4
0.0944637	Nol6
0.0944637	Banf1
0.0949235	Pip4k2c
0.0954258	Nek7
0.0955412	Ano6(Surface)
0.0959678	Rpl35a
0.0967297	Sf3a2
0.0969324	Eif4g2
0.0976847	2020-09-09
0.0976847	BC147527
0.0977589	Ppa2
0.0979172	Kars
0.0979172	Gimap1
0.0979172	AI837181
0.0980515	Mif
0.0980515	Anapc5
0.0980515	Fam32a
0.0980515	Rab35(Surface)
0.098386	Bcas2
0.0987181	Polr2g(TF)
0.0987714	Lck(Surface)
0.0987714	Ddx54(TF)
0.0989971	Slc17a9
0.0989971	Mrps34
0.0989971	Prkacb(Surface)
0.0989971	Sec23ip
0.0997966	Dgka
0.100689	Atp5h
0.100947	Rps19
0.100974	Zfp143(TF)
0.101811	Chchd1
0.10201	Nsun2
0.10201	Ltv1
0.10201	Txn2
0.102995	Pfn1
0.10301	Rps15a
0.103515	Tcof1(TF)
0.103993	Traf3
0.104136	Arhgef3
0.10456	Hsd17b10
0.10456	Il17ra(Surface)
0.104734	Nmt1
0.10507	Creb3(TF)
0.105121	Ndufs1
0.105121	Cactin
0.105314	Pitpnc1
0.105782	Cirh1a
0.106311	Park7(Surface)
0.106519	Dars
0.106521	Farsa
0.107024	Rhof(Surface)
0.107024	Ift52
0.107097	Hsbp1(TF)
0.107129	Chd3
0.107834	Galnt10
0.10807	Idnk
0.108585	Rnf34(Surface)
0.108849	Hspbp1
0.108849	Ppdpf
0.108871	Kcnn4(Surface)
0.109307	Etnk1
0.109375	Rpl22
0.109375	Nt5dc1
0.109375	Chordc1
0.109375	Pfdn2
0.110054	Sf3b2
0.110128	Kat7
0.110189	Mak16
0.110462	Mrps30
0.110779	Rps18
0.110823	Taf8
0.111633	Sptbn1(Surface)
0.112022	Cdc42se1(Surface)
0.11227	Rpl6
0.11227	Tesc(Surface)
0.11227	Ahsa1
0.112532	Clpp
0.112547	Spn(Surface)
0.112827	Nup62
0.112888	Abracl
0.112953	Fkbp4
0.112953	Psmb6
0.112953	Hspe1
0.112986	Lrrc61
0.113787	Rnf5
0.113787	Vps4a
0.113787	Hnrnpc
0.113787	Idh3g
0.115007	Bin1(TF)
0.115665	Isoc1
0.115849	Hnrnpf
0.115874	Zcchc17
0.116473	Hnrnpm
0.116643	Icam2
0.116643	Rars
0.116643	Galm
0.116724	Vav1
0.117115	Pop5
0.1174	Eprs
0.118023	Mllt3(TF)
0.118106	Pdrg1
0.118106	Tfam
0.118362	Psmg4
0.118373	Pfkp
0.118373	Itgb2
0.11857	Srm
0.11857	Hypk
0.11857	Pced1b
0.118988	Stk10(Surface)
0.120068	Psmc2
0.120834	Shisa5
0.121063	Dtx1(TF)
0.121115	Itga6(Surface)
0.121115	Mthfd2
0.121972	Foxo1(TF)
0.122511	Cox7a2l
0.122732	Cds2
0.123081	Kdm4a
0.123388	Ybx1(TF)
0.123398	Lef1(TF)
0.123419	Golga7
0.123482	Nfya(TF)
0.123482	Tomm34
0.123482	Lsm4
0.123482	Chtf8
0.123499	Nfkb1(TF)
0.123929	Arhgdib
0.12435	Ltb
0.124577	Rhoh(Surface)
0.124724	Aqr
0.12508	Pold2
0.12508	Syp
0.12508	Rpl7a
0.12577	Ly6c1(Surface)
0.12577	Ywhag
0.126401	Psmd5
0.126401	Tsc22d4(TF)
0.126405	Cox5a
0.126601	Ip6k2
0.126601	Utp18
0.126755	Cnn2
0.127007	Ruvbl2(TF)
0.127053	Il7r(Surface)
0.127053	Aatf(TF)
0.127053	Alyref
0.127053	Eif3l
0.127629	Rexo2
0.127629	Elmo1(Surface)
0.127793	Raver1
0.129525	Yipf5
0.130699	Grcc10
0.132256	Plekhf2
0.132597	Cd200(Surface)
0.133193	Mospd3
0.133314	Mcm3(TF)
0.133561	Eif2b4
0.134429	P2rx7(Surface)
0.135251	Alkbh4
0.135251	Aco2
0.135303	Aes(TF)
0.136076	Rplp1
0.136076	Ppm1m
0.13692	Srsf1
0.137005	Kbtbd11
0.137531	Rasgrp1(Surface)
0.137695	Itgal(Surface)
0.137837	Man2b2
0.138873	Eef1g
0.138886	Ccdc88b
0.139006	Tox4(TF)
0.13906	Celf1
0.139348	Calm2
0.139893	Ints3
0.140137	Dpf2(TF)
0.141487	Gbp8
0.1415	Suclg1
0.142183	Dnaja3(Surface)
0.142183	Phf23(TF)
0.143074	Acyp1
0.143074	Tgfbr1(Surface)
0.143882	Stk38
0.144003	Me2
0.144003	Tmc8
0.144003	Exosc8
0.144489	2020-09-06
0.145029	Ciao1
0.145029	Hadha
0.145422	Stoml2(Surface)
0.145422	2410015M20Rik
0.145422	Eif3g
0.14603	Trappc1
0.148069	Itm2a
0.148747	Mob3a
0.148747	Drap1(TF)
0.149402	Actr1a
0.149487	Ppan
0.14998	Twf2
0.150915	Hsf1
0.150915	Trib2
0.15193	Dap
0.15193	Lrrc32
0.151972	Gpr83(Surface)
0.152148	Tprgl
0.152184	Arcn1
0.152375	Celsr1(Surface)
0.152375	Xrcc6(TF)
0.152375	A430005L14Rik
0.152375	Top2b(TF)
0.153229	Adh5
0.154148	Mtch1
0.154178	Nap1l1
0.154178	Psmd1
0.154178	Tbc1d13
0.154186	Snrpa1
0.156399	Mad2l1bp
0.156593	Rnh1
0.156593	Ech1
0.157474	Wdr1
0.157562	Eef1a1
0.158547	Slc1a5(Surface)
0.158547	Vps26b
0.159573	Mrpl38
0.15989	Pdlim1(TF)
0.160343	Phf8(TF)
0.160367	Keap1
0.161366	E130309D02Rik
0.16228	Hsd17b4
0.16228	Mrpl34
0.16228	Ikbkb(TF)
0.162293	Tnik
0.162545	Aldh3a2
0.162545	Phc2
0.162545	Fam65b(Surface)
0.162545	Snrpa
0.162859	Sh3bp1
0.163128	Snrpd3
0.163565	Polr2m
0.163777	Usp39
0.16393	Wdr83os
0.16393	Hgs
0.165017	Hcfc1(TF)
0.165291	Sun2
0.165401	Rnpepl1
0.165401	Add1(Surface)
0.166101	Uggt1
0.166664	Ndufa10
0.166837	Prmt3
0.166837	Pacsin1(Surface)
0.166837	Cct5
0.167385	Scp2
0.167385	Pi4ka(Surface)
0.167385	Rpl7l1
0.168164	Crnkl1
0.168164	Ap1g2
0.168164	Ankrd44
0.168248	Gart
0.168248	Crcp(Surface)
0.168248	Tomm40
0.168785	Ube2d2a
0.169018	Lrmp
0.16988	Gnpat
0.16988	Lta
0.16988	Rad23a
0.17088	Clec2d(Surface)
0.172428	Actb
0.172759	Eif2s1
0.172759	Ppp5c(Surface)
0.172759	Lbh
0.172759	Suox
0.172884	Puf60
0.173193	Mxd4(TF)
0.174782	Tuba4a
0.176273	Pigt
0.176712	Ppat
0.176712	G3bp1(Surface)
0.177913	Casp8
0.177913	Mrpl52
0.179181	Pnrc2
0.17971	Hyou1
0.180978	Gnl1
0.181044	Ubxn6
0.181072	Vps41
0.181229	Bop1
0.181229	Rps28
0.18187	Mrpl10
0.182019	Mcl1
0.18261	Snx6
0.18261	Ubl7
0.183352	Treml2(Surface)
0.183352	Gtpbp1
0.183587	Lypla2
0.185933	Foxn3(TF)
0.186292	Fam134c
0.187029	Sh3gl1
0.187029	Rbm14(TF)
0.187029	Gltp
0.187347	BC031181
0.18757	Tpr
0.187697	Eif5a
0.187697	Pdia4
0.18777	Nob1
0.188039	Irak4
0.189157	Tnfaip8l2
0.189338	Phf10(TF)
0.189636	BC005624
0.18988	Actl6a
0.191052	Cd27(Surface)
0.19128	Noc4l
0.192101	Dnajc14
0.192101	Trim14
0.192101	Scfd1
0.192101	Wdr61
0.192922	Mrps23
0.193006	Fam207a
0.194265	Slc35a4
0.194295	Cept1
0.194391	Ccnd2
0.195274	Mtap
0.195367	Polr3c(TF)
0.195367	Atp5o
0.195367	Hsp90ab1
0.195367	Ptp4a3(Surface)
0.195619	Eif3b
0.195802	Kdelr1
0.196654	Apopt1
0.19669	Slc25a12
0.196916	Sfxn1
0.197116	R3hdm4
0.197274	Polb
0.198355	Orai2
0.198591	Psd4(Surface)
0.19912	Pak1ip1
0.19912	Cd96
0.19912	Gspt1
0.199465	Babam1
0.201302	Tmem229b
0.201302	Gadd45gip1
0.201443	Ccnh
0.20228	Fam78a
0.20228	Mapk14
0.202626	Ankrd13a(Surface)
0.202626	Sgta
0.202974	Nop58
0.202974	Tbxa2r(Surface)
0.203036	Smarcb1(TF)
0.203036	Ermp1
0.203688	Mrpl2
0.203688	Cnot8(TF)
0.203688	Rfx1(TF)
0.203688	Ptpn6
0.203688	Ppm1g
0.20439	Foxo3
0.20459	Vbp1
0.20459	Ndrg3
0.20459	Lta4h
0.2053	Tmem131
0.205625	Imp3
0.205625	Eif1b
0.206269	Tmed10(Surface)
0.206269	Csk(Surface)
0.206269	Ncoa3(TF)
0.206269	Srpk1
0.206269	Naa10
0.206269	Scamp3
0.207423	Myo18a
0.207423	Rplp2
0.208435	Rps26
0.208435	Sbk1
0.208435	Zfpm1(TF)
0.208435	Ptger4(Surface)
0.209116	Bscl2
0.210786	Fam50a
0.210786	Rspry1
0.210786	Prmt5
0.211738	Rae1
0.211738	Inpp5b
0.211753	Art2b(Surface)
0.211767	Rasa3
0.212364	BC017643
0.212364	Nol11
0.212364	Ecd(TF)
0.212364	Nck1
0.212785	Rps8
0.213172	Eif4b
0.213172	2020-09-01
0.213172	Prps1l3
0.213785	Cdk4
0.214081	Mat2a
0.214081	Eif4g1
0.214168	Coa3
0.214246	Bola2
0.214268	Stt3b
0.215269	Lrwd1
0.215303	Ino80b
0.215448	Oaz2
0.215643	Hars
0.215643	Rrp7a
0.216229	Rpl21
0.216322	Ndufb10
0.216322	Edc3
0.216528	Elp5
0.217671	Pou2f2(TF)
0.217855	Supt5
0.218355	Mfsd5(Surface)
0.218672	Pithd1
0.218852	Eif4ebp2
0.219326	Rpn1
0.219643	Rpl35
0.220506	Fnta
0.220506	Mrpl49
0.220506	Sumo1(Surface)
0.221109	Actn4
0.221112	Limd2
0.221426	Tfg
0.221638	Trim8
0.221638	Trmt1
0.221638	Sft2d2
0.221857	Atg13
0.221857	Yeats4(TF)
0.22196	Glyr1
0.22245	Kti12
0.22304	Setd7
0.223165	Sidt1
0.223456	Rbm43
0.224168	Rps20
0.224242	Chchd10
0.225056	Neu1(Surface)
0.226955	Tubb5
0.227081	Tspo
0.22818	Cbx1
0.229679	Lgmn
0.229679	Chchd3
0.230268	Nudc
0.23065	Mogs
0.231048	Mrps7
0.231814	Wdr55
0.231867	Myh9
0.231867	Cyb5b
0.231938	Uqcr11
0.231938	Lipa
0.232688	Smpdl3a
0.234069	Gipc1
0.235352	Ttc9c
0.235836	St8sia6
0.239783	Rdx(Surface)
0.240478	Kbtbd2
0.240478	Ubtf(TF)
0.242319	Arhgap27
0.242319	Ran
0.242961	Nop56
0.242961	Rps6
0.243131	Slc29a1(Surface)
0.243131	Hnrnpu(Surface)
0.243131	D10Jhu81e
0.243324	Rsl1d1
0.243324	Brix1
0.243324	Tbl1x(TF)
0.243324	Nxpe3
0.243434	Ubqln1(Surface)
0.244372	Vps52
0.244372	Pagr1a
0.244638	Tars
0.244936	Nrp1
0.245131	Mrpl37
0.245131	Hsdl1
0.245131	Ncbp1
0.245621	Atic
0.245621	Nap1l4(TF)
0.245621	Ube2h
0.245891	Fasn
0.245891	Eif3c
0.246124	Cct3
0.246175	Nfatc1(TF)
0.246175	Mrps18a
0.246307	Farsb
0.246651	Tle3(TF)
0.247384	Maz(TF)
0.248451	Nr1h2(TF)
0.248742	Hmha1
0.249056	Thap7(TF)
0.249417	Atp6v1h
0.249574	Snap29(Surface)
0.249574	Frmd8
0.249574	Mcmbp
0.249574	Hsdl2
0.250222	Atp13a1
0.250222	Vipas39
0.25032	Taf12(TF)
0.25032	Rpl8
0.25032	Mlx(TF)
0.25032	Bcl11b(TF)
0.25032	Ppp2r5a
0.251368	Ralbp1
0.251368	Pigq
0.25271	Cab39
0.25271	Myc(TF)
0.254085	Nudt3
0.254391	Tnk2(Surface)
0.254738	Swi5
0.255225	Rpl4
0.255406	Midn
0.255406	Eci2
0.255762	Mrpl42
0.255762	Atp5a1(Surface)
0.255762	Usp4
0.255762	Nomo1
0.255771	Ablim1
0.257063	Cherp
0.257063	Rcn1
0.258095	Ddx47
0.258095	Abhd8
0.258209	Rrp9
0.258554	Cnot2(TF)
0.258554	Was
0.258643	H2afy
0.258829	Srp68
0.258907	Ppp1r13b
0.258907	Abcf2
0.260073	Nab2(TF)
0.260073	Seh1l
0.260073	Arpp19
0.260073	Lpxn(Surface)
0.260737	Psmd11
0.260737	Abhd17c
0.261338	Eef1e1
0.26191	Fundc1
0.263967	Grk6
0.264757	Pink1
0.264886	Smg9
0.264972	Bcl9l
0.264972	Prps2
0.265656	Rps9
0.266284	Wdr46
0.26738	Elp2
0.269223	Adsl
0.27039	Letmd1
0.27039	Sf3a1
0.27039	Copa
0.270431	Ikzf1(TF)
0.270431	Ftsj3
0.270431	Ccdc64
0.271405	Zbtb7b(TF)
0.272575	2310036O22Rik
0.272575	Il27ra
0.272575	Zranb2(TF)
0.273956	Igf2r
0.273956	Il6ra
0.275288	Psme3
0.275288	Sart1
0.275288	Ppp2r5d
0.275436	Sp110
0.276128	Zfp740
0.276255	Parp1(TF)
0.276323	Gpsm3
0.276638	Brd7(TF)
0.277276	Dgkz(Surface)
0.277276	Pglyrp2
0.27743	Ldb1(TF)
0.277831	Zer1
0.278853	Gtf3c6
0.279866	Mbp(Surface)
0.280595	1110038F14Rik
0.281134	Wipf1
0.282271	Prkd2(Surface)
0.282271	Sh2d3c
0.282271	Tmc6
0.283353	S100a13
0.283353	Satb1(TF)
0.283353	Elf4(TF)
0.283353	Ptcd2
0.283353	Emg1
0.284314	Fubp1(TF)
0.284314	Fyn(Surface)
0.285365	Pdcd2
0.285365	Runx1(TF)
0.28543	Abcf1
0.287408	Ogdh
0.288645	Dpy30
0.289135	Mapk1ip1l
0.289203	Ppp2r5c
0.289203	Arpc3
0.289963	Lfng
0.290717	D930015E06Rik
0.293004	Hibadh
0.293004	Ttc1
0.293132	Dpp9
0.293132	Dpp4(Surface)
0.293132	Sash3
0.293568	Fto
0.293568	Ppie
0.293568	Cdc40
0.29429	Hif1a(TF)
0.29429	Fkbp5
0.29429	Ndufa5
0.29429	Zyx
0.29429	4930523C07Rik
0.29598	Abcd1
0.297517	Prkcq(Surface)
0.299452	Aaas
0.300714	Rps15
0.301984	Nt5c3b
0.301984	Utp14a
0.303005	Twsg1
0.303369	U2af2
0.303369	Wdr82
0.304756	Thoc5
0.306314	Hdac7(TF)
0.307315	Skp1a
0.309172	Pdha1
0.309172	Mpp1
0.309172	Itpkb
0.310671	Cnpy2
0.311775	Zfp281(TF)
0.312072	Bub3
0.314338	Impdh1
0.315226	C1qbp(Surface)
0.316254	Srsf11
0.316636	Med8(TF)
0.317564	Irf2bp1(TF)
0.320986	Kdm5c
0.323502	Pds5a
0.324475	Ranbp3
0.325543	Ginm1
0.327513	Rrn3
0.327513	Taf6(TF)
0.327513	Map4k4
0.327724	Ywhah
0.328891	Adk
0.328891	Imp4
0.329501	Tmx1
0.329521	Trpm7
0.330202	Igsf23
0.331582	Fam26f
0.331582	Ppp1r18
0.334051	Fcho1
0.334823	Ift80
0.33676	Rcbtb1
0.33676	Epn1(Surface)
0.337342	Sell(Surface)
0.337878	Thy1(Surface)
0.338044	E2f4(TF)
0.339162	Atad1(Surface)
0.339997	Sh3kbp1
0.339997	Alkbh5
0.339997	Dcaf15
0.340246	Tardbp(TF)
0.341331	Rps5
0.341331	Hdac2(TF)
0.341331	Tbc1d22b
0.341331	Sympk(Surface)
0.342968	Arrb1(Surface)
0.343297	Larp1b
0.343297	Nfyb(TF)
0.343297	Cse1l
0.343346	Polr2i(TF)
0.34387	Hmgn1
0.343979	Rxrb(TF)
0.345142	Scd2
0.345142	Stambpl1
0.346024	Stat6(TF)
0.346354	Rcsd1
0.347417	Set
0.349894	Sf3a3
0.350869	Cbl(Surface)
0.350869	Cecr5
0.351436	Sntb1(Surface)
0.351436	Dynlt3
0.352718	Lsm3
0.354296	Atf7ip(TF)
0.35516	Slc2a3(Surface)
0.355362	Eif1ad
0.355362	Ilf2(TF)
0.35539	Exosc10
0.356862	Khsrp
0.356862	Cd40lg(Surface)
0.357708	Mrps18c
0.358147	Adi1(Surface)
0.358147	St3gal1
0.359813	Surf6
0.362353	Smchd1
0.362763	Sbf1
0.362772	Slc44a2
0.362772	Kat2a
0.362825	Ets1(TF)
0.363871	Nsg2
0.363871	Shmt2
0.363871	Skap1(Surface)
0.364811	Ankrd10(TF)
0.365588	Casp6
0.366454	Apbb1ip(Surface)
0.366454	Il10rb
0.366454	Parp3
0.366454	Tspan32
0.366785	Elp3
0.367231	Tor1a
0.369622	Mina
0.370918	Ercc3(TF)
0.370918	Xpo1
0.370918	Mrps35
0.371357	Ralgapb
0.371357	Zmym2(TF)
0.372215	Foxk1
0.372918	Prkaa1
0.373364	Gars
0.373364	Prkag1
0.374904	Exoc2
0.375007	Card11
0.376721	Zgpat
0.377565	Fam49a
0.377565	Uck2
0.377577	Hdac3(TF)
0.377577	Arih1
0.377584	Sec14l1
0.377584	Efr3a(Surface)
0.37891	Ddx21
0.37891	Dkc1
0.379028	Srp9
0.380142	Gramd4
0.380142	Thoc2
0.380672	Sp2(TF)
0.380672	Sin3b(TF)
0.380887	Trip12
0.380887	Rab5b(Surface)
0.381122	Mybbp1a(TF)
0.383998	Irf2bpl
0.384275	Cstf2t
0.384324	Sf3b3
0.385873	Hspa9
0.389276	Yipf3(Surface)
0.389276	Atox1
0.389276	Tet3
0.390975	Ccng1
0.392469	Ptpn7
0.392469	Dedd2(TF)
0.394476	Pfdn5
0.394476	Gltscr2
0.397425	Thumpd3
0.397425	AI467606
0.397724	Evl
0.397844	Aimp2
0.398334	Calcoco1(TF)
0.398334	Tcn2
0.398334	Exoc3
0.39977	Ints9
0.39977	Git1
0.39977	Matr3(TF)
0.400137	Anp32e
0.400755	AI314180
0.401548	Sh2d1a
0.401548	H2-Ob
0.403604	Copg1
0.403604	Hddc2
0.403604	Ywhae
0.403604	Hmgn5
0.403604	Diablo
0.404033	Pabpc1
0.406198	Rbm12
0.406776	Lat(Surface)
0.407696	Cox20
0.409049	Rnf126
0.409428	Bfar
0.409678	Ergic1
0.409678	Pde6d
0.411655	Nsa2
0.411655	Bola3
0.413516	Ppil2
0.413761	Slfn5
0.414404	Arl6ip5(Surface)
0.415951	Bcor(TF)
0.416165	Pmpcb
0.417905	Arfrp1
0.417905	Npepps
0.4193	Mepce
0.4193	Ep400(TF)
0.421525	Ier5
0.421944	Tbcd(Surface)
0.421944	Son
0.423137	Nfu1
0.424163	Gpkow
0.425503	Fam114a2
0.425503	Prpf8
0.425867	Eef1b2
0.425867	Tapt1
0.426748	Sap130
0.428178	Oard1
[truncated: 2,429 more rows]
